# Supplementary material for: Convergent evolution of specialized generalists: Implications for phylogenetic and functional diversity of carabid feeding groups
Source: Ecol Evol. 2020 Oct 11;10(20):11100–10. doi: 10.1002/ece3.6746 (PMC7593144; doi:10.1002/ece3.6746)
Supplement: Supplementary file 1 — Appendix S1‐S2 [file ECE3-10-11100-s001.zip]

Archive with 2 entries (2 files):
- ece36746-sup-0001-AppendixS1.docx
- ece36746-sup-0002-AppendixS2.tps
